# Supplementary material for: A Comparative Study between Single-Level Oblique Lumbar Interbody Fusion with Transforaminal Lumbar Interbody Fusion for Lumbar Adjacent Segment Disease
Source: J Clin Med. 2024 Sep 30;13(19):5843. doi: 10.3390/jcm13195843 (PMC11476864; doi:10.3390/jcm13195843)
Supplement: Supplementary file 1 [file jcm-13-05843-s001.zip]

Archive with 1 entries (1 files):
- jcm-3174324-supplementary.pdf
